# Supplementary material for: Streptomyces sp. BI87 from human gut: potent anticancer activities and divergence from known Streptomyces lineages
Source: Microbiol Spectr. 2025 Aug 13;13(10):e00858-25. doi: 10.1128/spectrum.00858-25 (PMC12502529; doi:10.1128/spectrum.00858-25)
Supplement: Table S1 — Numbers of genes in common. [file spectrum.00858-25-s0001.xlsx]

## Sheet: Sheet1
	Supplementary Table 1. Numbers of genes in common between BI87, S.albidoflavus and S.koyangensis strain.
			S.albidoflavus						S.koyangensis
	Strain; genome size (bp); number of genes	BI87	CP004370	CP064783	CP040466	CP059254	CP020990	CP014485	CP031742	CP049945
	BI87; 6795081; 6306	6306 (100%)	4917 (78%) (83%)	5527 (88%) (94%)	5479 (87%) (91%)	4923 (78%) (82%)	4923 (78%) (83%)	5103 (81%) (82%)	5042 (80%) (80%)	4993 (79%) (83%)
S.albidoflavus	DSM 40455T; 6969071; 5943		5943 (100%)	5033 (85%) (86%)	4997 (84%) (83%)	5496 (92%) (91%)	5494 (92%) (93%)	5581 (94%) (89%)	5097 (96%) (80%)	5027 (84%) (84%)
	CP064783; 6796629; 5883			5883 (100%)	5652 (96%) (94%)	5075 (86%) (84%)	5072 (86%) (85%)	5222 (89%) (84%)	5157 (88%) (82%)	5117 (87%) (85%)
	CP040466; 6823997; 6014				6014 (100%)	5012 (83%) (83%)	5011 (83%) (84%)	5179 (86%) (83%)	5156 (86%) (82%)	5114 (85%) (85%)
	CP059254; 6942952; 6026					6026 (100%)	5928 (98%) (99%)	5590 (93%) (90%)	5078 (84%) (81%)	5067 (84%) (84%)
	NC020990; 6841649; 5934						5934 (100%)	5590 (94%) (90%)	5077 (84%) (81%)	5066 (84%) (84%)
	CP014485; 7170504; 6239							6239 (100%)	5235 (84%) (83%)	5196 (83%) (87%)
S.koyangensis	VK-A60T; 7220839; 6306								6306 (100%)	5496 (87%) (92%)
	CP049945; 6861301; 6006									6006 (100%)
the first percentage indicates the ratio of shared genes in the strain in the left-most column and the second percentage indicates the ratio of shared genes in the strain in the first row of the table. first row of the table.
