# Supplementary material for: Streptomyces sp. BI87 from human gut: potent anticancer activities and divergence from known Streptomyces lineages
Source: Microbiol Spectr. 2025 Aug 13;13(10):e00858-25. doi: 10.1128/spectrum.00858-25 (PMC12502529; doi:10.1128/spectrum.00858-25)
Supplement: Table S2 — Secondary metabolite biosynthesis gene clusters. [file spectrum.00858-25-s0002.xlsx]

## Sheet: Sheet1
Supplementary Table 2. Secondary metabolite biosynthesis gene clusters of strains BI87 and S. albidoflavus predicted by antiSMASH
Region	Type	Location	Most similar known cluster	Similarity
BI87
Region 1	terpene, NRPS, NRPS-like	183515-258976	valinomycin/montanastatin	NRP+Saccharide:Hybrid/tailoring saccharide (13%)
Region 2	T1PKS, NRPS	397395-445135	SGR PTMs/SGR PTM Compound b/SGR PTM Compound c/SGR PTM Compound d	NRP+Polyketide (100%)
Region 3	terpene	480159-506083	hopene	Terpene (76%)
Region 4	RiPP-like	587311-592668	hexacosalactone A	Other (4%)
Region 5	NI-siderophore	1329567-1342975	synechobactin C9/synechobactin C11/synechobactin 13/synechobactin 14/synechobactin 16/synechobactin A/synechobactin B/synechobactin C	Other (9%)
Region 6	terpene	1594157-1614135	geosmin	Terpene (100%)
Region 7	terpene	1946783-1966602	julichrome Q3-3/julichrome Q3-5	Polyketide (25%)
Region 8	thiopeptide, LAP, RRE-containing	2477930-2512023	fluostatins M-Q	Polyketide (4%)
Region 9	lanthipeptide-class-iii	2838061-2860640	AmfS	RiPP:Lanthipeptide (100%)
Region 10	lassopeptide	3087848-3110135
Region 11	NRPS	3173470-3233316	dechlorocuracomycin	NRP (16%)
Region 12	RiPP-like	3794238-3803789	herbimycin A	Polyketide (6%)
Region 13	NRPS, LAP	3859118-3922088	surugamide A/surugamide D	NRP (95%)
Region 14	NI-siderophore	4604924-4616744	desferrioxamin B	Other (100%)
Region 15	ectoine	5509750-5520148	ectoine	Other (100%)
Region 16	RiPP-like, terpene	6314201-6339782	isorenieratene	Terpene (85%)
Region 17	RiPP-like	6423786-6435153	streptamidine	RiPP:Other (75%)
Region 18	T3PKS, T1PKS, NRPS-like	6436537-6630568	candicidin	NRP+Polyketide (95%)
Region 19	T1PKS, NRPS, lanthipeptide-class-ii, NRPS-like	6631048-6748588	antimycin	NRP:Cyclic depsipeptide+Polyketide:Modular type I polyketide (100%)
Region 20	terpene	6781072-6795081
S. albidoflavus
Region 1	NRPS	258598-314477	cyclofaulknamycin	Polyketide (75%)
Region 2	terpene, NRPS-like, NRPS	340390-416210	valinomycin/montanastatin	NRP+Saccharide:Hybrid/tailoring saccharide (13%)
Region 3	NRPS	561512-603734	cyclofaulknamycin	Polyketide (33%)
Region 4	NI-siderophore	719728-733121	synechobactin C9/synechobactin C11/synechobactin 13/synechobactin 14/synechobactin 16/synechobactin A/synechobactin B/synechobactin C	Other (9%)
Region 5	NRPS,LAP	1241731-1341641	surugamide A/surugamide D	NRP (100%)
Region 6	LAP, thiopeptide, RRE-containing	2134159-2168844	fluostatins M-Q	Polyketide (4%)
Region 7	lanthipeptide-class-iii	2445811-2467646	SapB	RiPP:Lanthipeptide (100%)
Region 8	NRPS	2496192-2552324	mannopeptimycin	NRP (51%)
Region 9	T1PKS	3078278-3116663
Region 10	ectoine	3843587-3853985	ectoine	Other (100%)
Region 11	NRPS	3909566-3949119	oryzanaphthopyran A/oryzanaphthopyran B/oryzanaphthopyran C/oryzanthrone A/oryzanthrone B/chlororyzanthrone A/chlororyzanthrone B	Polyketide (6%)
Region 12	NRPS-like	4104362-4147538	minimycin	NRP+Saccharide (80%)
Region 13	RiPP-like,terpene	4168659-4194208	isorenieratene	Terpene (75%)
Region 14	RiPP-like	4283510-4294508	streptamidine	RiPP:Other (75%)
Region 15	T3PKS	4311491-4352588	valinomycin/montanastatin	NRP+Saccharide:Hybrid/tailoring saccharide (34%)
Region 16	T1PKS,NRPS-like	4358979-4511366	candicidin	NRP+Polyketide (95%)
Region 17	T1PKS,NRPS,lanthipeptide-class-ii,NRPS-like	4511839-4612269	antimycin	NRP:Cyclic depsipeptide+Polyketide:Modular type I polyketide (100%)
Region 18	NRPS	4850881-4898620	WS9326	NRP (7%)
Region 19	terpene	5127399-5147985	geosmin	Terpene (100%)
Region 20	terpene	5487484-5507538	julichrome Q3-3/julichrome Q3-5	Polyketide (25%)
Region 21	NRPS	5867851-5910732	dudomycin A	NRP (17%)
Region 22	NI-siderophore	6465578-6477398	desferrioxamin B	Other (100%)
Region 23	T1PKS	6642094-6686071	atolypene A/atolypene B	Terpene (11%)
